# Supplementary material for: Anti-cancer activity of ZnO chips by sustained zinc ion release
Source: Toxicol Rep. 2016 Mar 19;3:430–8. doi: 10.1016/j.toxrep.2016.03.008 (PMC5615914; doi:10.1016/j.toxrep.2016.03.008)
Supplement: Transparency Document [file mmc2.zip]

Archive with 17 entries (16 files):
- coi_disclosure_choi.pdf
- __MACOSX/
- __MACOSX/._coi_disclosure_choi.pdf
- coi_disclosure_Dr. J.Kim.pdf
- __MACOSX/._coi_disclosure_Dr. J.Kim.pdf
- coi_disclosure_Dr.choi.pdf
- __MACOSX/._coi_disclosure_Dr.choi.pdf
- coi_disclosure_Dr.Kim.pdf
- __MACOSX/._coi_disclosure_Dr.Kim.pdf
- coi_disclosure_Dr.Kim_2.pdf
- __MACOSX/._coi_disclosure_Dr.Kim_2.pdf
- coi_disclosure_Dr.Lee.pdf
- __MACOSX/._coi_disclosure_Dr.Lee.pdf
- coi_disclosure_Dr.Moon.pdf
- __MACOSX/._coi_disclosure_Dr.Moon.pdf
- coi_disclosure_Kim.pdf
- __MACOSX/._coi_disclosure_Kim.pdf
